# Supplementary material for: Crossmodal Semantic Congruence Interacts with Object Contextual Consistency in Complex Visual Scenes to Enhance Short-Term Memory Performance
Source: Brain Sci. 2021 Sep 13;11(9):1206. doi: 10.3390/brainsci11091206 (PMC8467083; doi:10.3390/brainsci11091206)
Supplement: Supplementary file 1 [file brainsci-11-01206-s001.zip]

Archive with 1 entries (1 files):
- brainsci-1323105-supplementary.xlsx
