# Supplementary material for: Crossmodal Semantic Congruence Interacts with Object Contextual Consistency in Complex Visual Scenes to Enhance Short-Term Memory Performance
Source: Brain Sci. 2021 Sep 13;11(9):1206. doi: 10.3390/brainsci11091206 (PMC8467083; doi:10.3390/brainsci11091206)
Supplement: Supplementary file 1 [file brainsci-11-01206-s001.zip › brainsci-1323105-supplementary.xlsx]

## Sheet: Data Experiment 1
	Number and type of participants' responses
	Congruent				Incongruent									Accuracy						Sensitivity						Confidence
	cued		uncued		cued		uncued							Congruent		Incongruent				Congruent		Incongruent				Congruent		Incongruent
Subject	sure	unsure	sure	unsure	sure	unsure	sure	unsure	missed	errors	tot		Subject	Cued	Uncued	Cued	Uncued		Subject	Cued	Uncued	Cued	Uncued		Subject	Cued	Uncued	Cued	Uncued
1	10	5	11	4	10	6	10	3	0	13	72		1	83.3333	83.3333	88.8889	72.2222		1	1.73166	2.05852	2.35042	1.32621		1	55.5556	61.1111	55.5556	55.5556
2	15	1	10	5	15	1	9	4	0	12	72		2	88.8889	83.3333	88.8889	72.2222		2	2.4319	2.26771	2.40275	1.19889		2	83.3333	55.5556	83.3333	50
3	12	5	9	5	11	1	9	5	0	15	72		3	94.4444	77.7778	66.6667	77.7778		3	3.07362	1.78747	1.63634	1.64485		3	66.6667	50	61.1111	50
4	12	3	7	6	13	3	4	7	0	17	72		4	83.3333	72.2222	88.8889	61.1111		4	1.95604	1.45351	2.37369	0.607062		4	66.6667	38.8889	72.2222	22.2222
5	10	3	13	2	15	0	13	0	0	16	72		5	72.2222	83.3333	83.3333	72.2222		5	1.10522	1.99197	2.05748	1.32621		5	55.5556	72.2222	83.3333	72.2222
6	16	1	12	0	13	1	11	1	0	17	72		6	94.4444	66.6667	77.7778	66.6667		6	2.7952	1.16249	1.81399	0.970364		6	88.8889	66.6667	72.2222	61.1111
7	13	3	12	3	14	2	10	5	0	10	72		7	88.8889	83.3333	88.8889	83.3333		7	2.35042	1.99197	2.71817	1.95604		7	72.2222	66.6667	77.7778	55.5556
8	12	2	6	7	10	4	6	5	0	20	72		8	77.7778	72.2222	77.7778	61.1111		8	1.64485	1.19544	1.47441	0.522982		8	66.6667	33.3333	55.5556	33.3333
9	17	1	13	4	15	0	15	1	0	6	72		9	100	94.4444	83.3333	88.8889		9	3.11466	2.81567	2.05748	2.31934		9	94.4444	72.2222	83.3333	83.3333
10	11	4	11	1	11	1	9	6	0	18	72		10	83.3333	66.6667	66.6667	83.3333		10	1.95604	1.16249	1.18176	1.96349		10	61.1111	61.1111	61.1111	50
11	16	0	12	2	14	0	15	0	0	13	72		11	88.8889	77.7778	77.7778	83.3333		11	2.71817	2.28821	2.48647	2.34912		11	88.8889	66.6667	77.7778	83.3333
12	13	0	12	1	12	1	10	3	0	20	72		12	72.2222	72.2222	72.2222	72.2222		12	1.19889	1.19544	1.41633	1.16026		12	72.2222	66.6667	66.6667	55.5556
13	15	0	15	0	15	0	12	0	0	15	72		13	83.3333	83.3333	83.3333	66.6667		13	1.93484	1.99197	2.05748	1.10154		13	83.3333	83.3333	83.3333	66.6667
14	13	4	10	2	14	0	14	0	0	15	72		14	94.4444	66.6667	77.7778	77.7778		14	2.7952	1.16249	1.81399	1.64485		14	72.2222	55.5556	77.7778	77.7778
15	14	3	13	5	16	0	14	3	0	4	72		15	94.4444	100	88.8889	94.4444		15	2.69909	3.17897	2.35042	2.7952		15	77.7778	72.2222	88.8889	77.7778
16	8	4	8	3	7	2	7	6	0	27	72		16	66.6667	61.1111	50	72.2222		16	0.927837	0.624999	-0.217193	1.19889		16	44.4444	44.4444	38.8889	38.8889
17	11	6	9	5	13	2	13	4	0	9	72		17	94.4444	77.7778	83.3333	94.4444		17	2.69909	1.78747	2.05748	2.7952		17	61.1111	50	72.2222	72.2222
18	18	0	15	1	15	0	12	3	0	8	72		18	100	88.8889	83.3333	83.3333		18	3.17897	2.44128	2.06982	1.99197		18	100	83.3333	83.3333	66.6667
19	11	5	12	4	16	0	12	3	0	9	72		19	88.8889	88.8889	88.8889	83.3333		19	2.35042	2.4319	2.35042	1.95604		19	61.1111	66.6667	88.8889	66.6667
20	13	2	10	3	10	3	9	2	0	20	72		20	83.3333	72.2222	72.2222	61.1111		20	2.05852	1.67383	1.08847	0.993129		20	72.2222	55.5556	55.5556	50
21	13	1	13	1	14	0	9	4	0	17	72		21	77.7778	77.7778	77.7778	72.2222		21	2.48647	2.28821	2.19001	2.02395		21	72.2222	72.2222	77.7778	50
22	17	0	17	0	16	0	14	0	0	8	72		22	94.4444	94.4444	88.8889	77.7778		22	2.7952	2.81386	2.40275	1.60019		22	94.4444	94.4444	88.8889	77.7778
23	10	2	7	5	14	4	8	5	1	16	72		23	66.6667	66.6667	100	72.2222		23	1.44621	0.927837	3.11466	1.4037		23	55.5556	38.8889	77.7778	44.4444
24	16	1	11	2	13	2	11	3	0	13	72		24	94.4444	72.2222	83.3333	77.7778		24	2.81567	1.45351	2.06982	1.60019		24	88.8889	61.1111	72.2222	61.1111
25	16	1	13	2	13	1	13	4	0	9	72		25	94.4444	83.3333	77.7778	94.4444		25	2.76599	1.95604	1.80904	2.81567		25	88.8889	72.2222	72.2222	72.2222
26	16	1	11	6	13	2	12	3	0	8	72		26	94.4444	94.4444	83.3333	83.3333		26	2.81567	2.81386	1.97603	1.96349		26	88.8889	61.1111	72.2222	66.6667
27	17	0	14	0	18	0	13	0	0	10	72		27	94.4444	77.7778	100	72.2222		27	2.69909	1.64485	3.11466	1.28155		27	94.4444	77.7778	100	72.2222
28	14	3	8	6	10	2	9	5	0	15	72		28	94.4444	77.7778	66.6667	77.7778		28	2.7952	1.73293	1.35105	1.82487		28	77.7778	44.4444	55.5556	50
29	17	0	14	1	12	1	15	2	0	10	72		29	94.4444	83.3333	72.2222	94.4444		29	2.76599	2.37099	1.73175	2.7952		29	94.4444	77.7778	66.6667	83.3333
30	14	3	15	1	16	1	15	2	0	5	72		30	94.4444	88.8889	94.4444	94.4444		30	2.81567	2.44128	2.80041	2.7952		30	77.7778	83.3333	88.8889	83.3333

## Sheet: Data Experiment 2
	Number and type of participants' responses
	Congruent				Incongruent									Accuracy						Sensitivity						Confidence
	cued		uncued		cued		uncued							Congruent		Incongruent				Congruent		Incongruent				Congruent		Incongruent
Subject	sure	unsure	sure	unsure	sure	unsure	sure	unsure	missed	errors	tot		Subject	Cued	Uncued	Cued	Uncued		Subject	Cued	Uncued	Cued	Uncued		Subject	Cued	Uncued	Cued	Uncued
1	15	0	12	3	13	2	13	5	0	9	72		1	83.3333	83.3333	83.3333	100		1	1.81372	1.99197	2.05748	3.17897		1	83.3333	66.6667	72.2222	72.2222
2	12	2	12	1	13	0	10	3	0	19	72		2	77.7778	72.2222	72.2222	72.2222		2	2.20861	1.67383	1.71858	1.77323		2	66.6667	66.6667	72.2222	55.5556
3	16	1	13	1	15	2	9	4	0	11	72		3	94.4444	77.7778	94.4444	72.2222		3	2.76599	1.51611	2.76599	1.28155		3	88.8889	72.2222	83.3333	50
4	14	3	9	4	15	1	12	3	0	11	72		4	94.4444	72.2222	88.8889	83.3333		4	2.76599	1.16026	2.35042	2.37099		4	77.7778	50	83.3333	66.6667
5	14	2	12	2	13	1	8	6	0	14	72		5	88.8889	77.7778	77.7778	77.7778		5	2.31934	1.73293	1.81399	1.82487		5	77.7778	66.6667	72.2222	44.4444
6	9	5	10	4	14	1	10	2	0	17	72		6	77.7778	77.7778	83.3333	66.6667		6	1.38299	1.78747	2.05748	0.962912		6	50	55.5556	77.7778	55.5556
7	14	2	7	4	11	4	8	5	0	17	72		7	88.8889	61.1111	83.3333	72.2222		7	2.37574	0.8142	2.30686	1.83228		7	77.7778	38.8889	61.1111	44.4444
8	15	1	11	1	14	0	16	0	0	14	72		8	88.8889	66.6667	77.7778	88.8889		8	2.65804	1.4983	1.98758	2.31934		8	83.3333	61.1111	77.7778	88.8889
9	15	2	10	5	14	3	13	2	0	8	72		9	94.4444	83.3333	94.4444	83.3333		9	2.7952	2.26771	2.80041	1.95604		9	83.3333	55.5556	77.7778	72.2222
10	14	3	15	1	17	0	14	1	0	7	72		10	94.4444	88.8889	94.4444	83.3333		10	2.69909	2.31934	2.76599	2.37099		10	77.7778	83.3333	94.4444	77.7778
11	12	3	10	4	14	2	14	2	0	11	72		11	83.3333	77.7778	88.8889	88.8889		11	1.96349	1.73293	2.37369	2.31934		11	66.6667	55.5556	77.7778	77.7778
12	16	0	14	2	10	1	12	3	0	14	72		12	88.8889	88.8889	61.1111	83.3333		12	2.35042	2.37574	0.967422	1.96349		12	88.8889	77.7778	55.5556	66.6667
13	17	0	13	2	15	1	13	3	0	8	72		13	94.4444	83.3333	88.8889	88.8889		13	2.7952	2.02395	2.37369	2.31934		13	94.4444	72.2222	83.3333	72.2222
14	15	2	10	5	12	1	14	0	0	13	72		14	94.4444	83.3333	72.2222	77.7778		14	2.69909	2.05852	1.59342	1.64485		14	83.3333	55.5556	66.6667	77.7778
15	11	3	7	2	12	2	11	2	0	22	72		15	77.7778	50	77.7778	72.2222		15	1.8475	0	1.67216	1.28155		15	61.1111	38.8889	66.6667	61.1111
16	14	3	10	6	16	1	11	3	0	8	72		16	94.4444	88.8889	94.4444	77.7778		16	2.69909	2.37574	2.76599	1.60019		16	77.7778	55.5556	88.8889	61.1111
17	16	1	13	3	13	2	12	4	0	8	72		17	94.4444	88.8889	83.3333	88.8889		17	2.7952	2.35793	1.97603	2.71242		17	88.8889	72.2222	72.2222	66.6667
18	15	3	10	4	14	2	15	1	0	8	72		18	100	77.7778	88.8889	88.8889		18	3.11466	1.67475	2.35042	2.31934		18	83.3333	55.5556	77.7778	83.3333
19	16	1	10	2	10	2	7	5	0	19	72		19	94.4444	66.6667	66.6667	66.6667		19	2.7952	1.16249	1.81372	1.40065		19	88.8889	55.5556	55.5556	38.8889
20	12	5	9	4	15	1	11	5	0	10	72		20	94.4444	72.2222	88.8889	88.8889		20	3.07362	1.53928	2.35042	3.05845		20	66.6667	50	83.3333	61.1111
21	15	0	13	0	9	3	14	1	0	17	72		21	83.3333	72.2222	66.6667	83.3333		21	1.96349	1.53928	1.46523	1.95604		21	83.3333	72.2222	50	77.7778
22	15	1	8	2	12	2	10	2	0	20	72		22	88.8889	55.5556	77.7778	66.6667		22	2.66455	0.967422	1.95604	1.10154		22	83.3333	44.4444	66.6667	55.5556
23	11	2	4	7	10	3	12	4	0	19	72		23	72.2222	61.1111	72.2222	88.8889		23	1.32621	0.828509	1.57942	2.31934		23	61.1111	22.2222	55.5556	66.6667
24	14	0	11	4	18	0	10	3	0	12	72		24	77.7778	83.3333	100	72.2222		24	1.64191	1.96349	3.11466	1.40757		24	77.7778	61.1111	100	55.5556
25	13	2	10	4	16	0	10	6	0	11	72		25	83.3333	77.7778	88.8889	88.8889		25	1.96349	1.73293	2.71817	2.31934		25	72.2222	55.5556	88.8889	55.5556
